# Supplementary material for: Mechanisms of Ardisia japonica in the Treatment of Hepatic Injury in Rats Based on LC-MS Metabolomics
Source: Metabolites. 2022 Oct 17;12(10):981. doi: 10.3390/metabo12100981 (PMC9610646; doi:10.3390/metabo12100981)
Supplement: Supplementary file 1 [file metabolites-12-00981-s001.zip]

Archive with 1 entries (1 files):
- metabolites-1965380-supplementary.pdf
